# Supplementary material for: The Constructing of the Oxide Phase Diagram for Fluoride Adsorption on La-Fe-Al: A Collaborative Study of Density Functional Calculation and Experimentation
Source: Nanomaterials (Basel). 2024 Apr 1;14(7):619. doi: 10.3390/nano14070619 (PMC11013458; doi:10.3390/nano14070619)
Supplement: Supplementary file 1 [file nanomaterials-14-00619-s001.zip]

Archive with 1 entries (1 files):
- nanomaterials-2930972-supplementary.pdf
